# Supplementary material for: The role of eCIRP in bleomycin-induced pulmonary fibrosis in mice
Source: PLoS One. 2022 Apr 4;17(4):e0266163. doi: 10.1371/journal.pone.0266163 (PMC8979429; doi:10.1371/journal.pone.0266163)
Supplement: S1 Table — This table contains the data and statistical analysis used in Fig 1. (XLSX) [file pone.0266163.s001.xlsx]

## Sheet: Figure 1
UIP	AEx				Table Analyzed	Data 1
133.775	149.359
99.7373	118.975				Column B	AEx
87.3337	114.175				vs.	vs.
102.884	73.3924				Column A	UIP
77.8364	256.044
93.1274	234.607				Unpaired t test
72.7018	247.563				P value	0.0014
108.781	110.726				P value summary	**
92.0058					Significantly different (P < 0.05)?	Yes
103.584					One- or two-tailed P value?	Two-tailed
131.393					t, df	t=3.553, df=28
69.7473
88.7864					How big is the difference?
112.722					Mean of column A	102.9
70.4647					Mean of column B	163.1
93.6287					Difference between means (B - A) ± SEM	60.22 ± 16.95
87.3548					95% confidence interval	25.50 to 94.95
127.098					R squared (eta squared)	0.3107
133.576
96.5241					F test to compare variances
145.931					F, DFn, Dfd	9.881, 7, 21
134.397					P value	<0.0001
					P value summary	****
					Significantly different (P < 0.05)?	Yes
					Data analyzed
					Sample size, column A	22
					Sample size, column B	8
