# Supplementary material for: The role of eCIRP in bleomycin-induced pulmonary fibrosis in mice
Source: PLoS One. 2022 Apr 4;17(4):e0266163. doi: 10.1371/journal.pone.0266163 (PMC8979429; doi:10.1371/journal.pone.0266163)
Supplement: S2 Table — This table contains the data and statistical analysis used in Fig 2. (XLSX) [file pone.0266163.s002.xlsx]

## Sheet: Figure 2
Figure 2
a-SMA
WT-Control	WT- Bleo	CIRPko-Control	CIRPko-Bleo
2.5074	46.5309	4.91195	0.022614
0.225588	11.7004	0.016641	2.56195
3.22978	9.36858	0.023968	0.494385
1.19822	3.0373	10.2349	8.7775
5.58592	62.2275	0.41033	1.9252
	30.0692		1.98815
			4.08383
			4.89967
Two-way ANOVA	Ordinary
Alpha	0.05
Source of Variation	% of total variation	P value	P value summary	Significant?
Interaction	15.83	0.0232	*	Yes
Row Factor	14.4	0.0295	*	Yes
Column Factor	15.76	0.0235	*	Yes
ANOVA table	SS (Type III)	DF	MS	F (DFn, DFd)	P value
Interaction	877.2	1	877.2	F (1, 20) = 6.042	P=0.0232
Row Factor	797.8	1	797.8	F (1, 20) = 5.495	P=0.0295
Column Factor	873.6	1	873.6	F (1, 20) = 6.017	P=0.0235
Residual	2904	20	145.2
Difference between column means
Predicted (LS) mean of pbs	2.834
Predicted (LS) mean of Bleomycin	15.12
Difference between predicted means	-12.29
SE of difference	5.011
95% CI of difference	-22.74 to -1.839
Difference between row means
Predicted (LS) mean of WT	14.85
Predicted (LS) mean of CIRPko	3.107
Difference between predicted means	11.75
SE of difference	5.011
95% CI of difference	1.294 to 22.20
Interaction CI
Mean diff, A1 - B1	-24.61
Mean diff, A2 - B2	0.02539
(A1 -B1) - (A2 - B2)	-24.63
95% CI of difference	-45.54 to -3.728
(B1 - A1) - (B2 - A2)	24.63
95% CI of difference	3.728 to 45.54
Tukey's multiple comparisons test	Mean Diff.	95.00% CI of diff.	Significant?	Summary	Adjusted P Value		Test details	Mean 1	Mean 2
WT:pbs vs. WT:Bleomycin	-24.61	-45.89 to -3.319	Yes	*	0.018		WT:pbs vs. WT:Bleomycin	2.549	27.16
WT:pbs vs. CIRPko:pbs	-0.5702	-22.80 to 21.66	No	ns	>0.9999		WT:pbs vs. CIRPko:pbs	2.549	3.12
WT:pbs vs. CIRPko:Bleomycin	-0.5448	-20.59 to 19.50	No	ns	>0.9999		WT:pbs vs. CIRPko:Bleomycin	2.549	3.094
WT:Bleomycin vs. CIRPko:pbs	24.04	2.748 to 45.32	Yes	*	0.0215		WT:Bleomycin vs. CIRPko:pbs	27.16	3.12
WT:Bleomycin vs. CIRPko:Bleomycin	24.06	5.075 to 43.05	Yes	**	0.0085		WT:Bleomycin vs. CIRPko:Bleomycin	27.16	3.094
CIRPko:pbs vs. CIRPko:Bleomycin	0.02539	-20.02 to 20.07	No	ns	>0.9999		CIRPko:pbs vs. CIRPko:Bleomycin	3.12	3.094
Col1a1
WT-Control	WT- Bleo	CIRPko-Control	CIRPko-Bleo
6.25747	277.244	0.548899	13.1596
2.78205	430.581	37.5814	84.5682
0.701553	93.378	27.5831	197.587
0.708423	195.187	23.3618	41.903
	32.4691	0.14038	131.233
	103.326		6.88228
			2.55384
			271.3
Compare cell means regardless of rows and columns
Number of families	1
Number of comparisons per family	6
Alpha	0.05
Tukey's multiple comparisons test	Mean Diff.	95.00% CI of diff.	Significant?	Summary	Adjusted P Value
WT:PBS vs. WT:Bleomycin	-186.1	-347.6 to -24.57	Yes	*	0.0208
WT:PBS vs. CIRPko:PBS	-15.23	-183.1 to 152.6	No	ns	0.9939
WT:PBS vs. CIRPko:Bleomycin	-65.66	-222.5 to 91.18	No	ns	0.6447
WT:Bleomycin vs. CIRPko:PBS	170.9	19.34 to 322.4	Yes	*	0.024
WT:Bleomycin vs. CIRPko:Bleomycin	120.4	-18.78 to 259.6	No	ns	0.104
CIRPko:PBS vs. CIRPko:Bleomycin	-50.43	-196.9 to 96.09	No	ns	0.7664
Test details	Mean 1	Mean 2	Mean Diff.	SE of diff.	N1	N2	q	DF
WT:PBS vs. WT:Bleomycin	2.612	188.7	-186.1	57.15	4	6	4.605	18
WT:PBS vs. CIRPko:PBS	2.612	17.84	-15.23	59.39	4	5	0.3627	18
WT:PBS vs. CIRPko:Bleomycin	2.612	68.27	-65.66	55.49	4	7	1.673	18
WT:Bleomycin vs. CIRPko:PBS	188.7	17.84	170.9	53.61	6	5	4.507	18
WT:Bleomycin vs. CIRPko:Bleomycin	188.7	68.27	120.4	49.26	6	7	3.458	18
CIRPko:PBS vs. CIRPko:Bleomycin	17.84	68.27	-50.43	51.84	5	7	1.376	18
Tukey's multiple comparisons test	Mean Diff.	95.00% CI of diff.	Significant?	Summary	Adjusted P Value		Test details	Mean 1	Mean 2
WT:PBS vs. WT:Bleomycin	-186.1	-347.6 to -24.57	Yes	*	0.0208		WT:PBS vs. WT:Bleomycin	2.612	188.7
WT:PBS vs. CIRPko:PBS	-15.23	-183.1 to 152.6	No	ns	0.9939		WT:PBS vs. CIRPko:PBS	2.612	17.84
WT:PBS vs. CIRPko:Bleomycin	-65.66	-222.5 to 91.18	No	ns	0.6447		WT:PBS vs. CIRPko:Bleomycin	2.612	68.27
WT:Bleomycin vs. CIRPko:PBS	170.9	19.34 to 322.4	Yes	*	0.024		WT:Bleomycin vs. CIRPko:PBS	188.7	17.84
WT:Bleomycin vs. CIRPko:Bleomycin	120.4	-18.78 to 259.6	No	ns	0.104		WT:Bleomycin vs. CIRPko:Bleomycin	188.7	68.27
CIRPko:PBS vs. CIRPko:Bleomycin	-50.43	-196.9 to 96.09	No	ns	0.7664		CIRPko:PBS vs. CIRPko:Bleomycin	17.84	68.27
Col3a1
WT-Control	WT- Bleo	CIRPko-Control	CIRPko-Bleo
1.68331	7.57499	0.398666	1.37671
0.067931	3.44563	0.029908	2.21547
1.61686	6.97043	0.795675	0.852098
0.549822	4.36752	0.818924	1.60106
1.79919	2.66429	0.671981	2.40599
	4.26776		0.6251
			2.1141
			1.01236
			3.50202
Table Analyzed	Data 1
Two-way ANOVA	Ordinary
Alpha	0.05
Source of Variation	% of total variation	P value	P value summary	Significant?
Interaction	10.21	0.0156	*	Yes
Row Factor	22.16	0.0009	***	Yes
Column Factor	38.73	<0.0001	****	Yes
ANOVA table	SS (Type III)	DF	MS	F (DFn, DFd)	P value
Interaction	9.492	1	9.492	F (1, 21) = 6.931	P=0.0156
Row Factor	20.61	1	20.61	F (1, 21) = 15.05	P=0.0009
Column Factor	36.01	1	36.01	F (1, 21) = 26.29	P<0.0001
Residual	28.76	21	1.369
Difference between column means
Predicted (LS) mean of Control	0.8432
Predicted (LS) mean of Bleomycin	3.313
Difference between predicted means	-2.47
SE of difference	0.4817
95% CI of difference	-3.472 to -1.468
Difference between row means
Predicted (LS) mean of WT	3.013
Predicted (LS) mean of CIRPko	1.144
Difference between predicted means	1.869
SE of difference	0.4817
95% CI of difference	0.8668 to 2.870
Interaction CI
Mean diff, A1 - B1	-3.738
Mean diff, A2 - B2	-1.202
(A1 -B1) - (A2 - B2)	-2.536
95% CI of difference	-4.540 to -0.5328
(B1 - A1) - (B2 - A2)	2.536
95% CI of difference	0.5328 to 4.540
Tukey's multiple comparisons test	Mean Diff.	95.00% CI of diff.	Significant?	Summary	Adjusted P Value		Test details	Mean 1	Mean 2
WT:Control vs. WT:Bleomycin	-3.738	-5.713 to -1.763	Yes	***	0.0002		WT:Control vs. WT:Bleomycin	1.143	4.882
WT:Control vs. CIRPko:Control	0.6004	-1.463 to 2.663	No	ns	0.8485		WT:Control vs. CIRPko:Control	1.143	0.543
WT:Control vs. CIRPko:Bleomycin	-0.6016	-2.421 to 1.218	No	ns	0.7937		WT:Control vs. CIRPko:Bleomycin	1.143	1.745
WT:Bleomycin vs. CIRPko:Control	4.339	2.364 to 6.314	Yes	****	<0.0001		WT:Bleomycin vs. CIRPko:Control	4.882	0.543
WT:Bleomycin vs. CIRPko:Bleomycin	3.137	1.418 to 4.856	Yes	***	0.0003		WT:Bleomycin vs. CIRPko:Bleomycin	4.882	1.745
CIRPko:Control vs. CIRPko:Bleomycin	-1.202	-3.021 to 0.6174	No	ns	0.2828		CIRPko:Control vs. CIRPko:Bleomycin	0.543	1.745
Hydroxyproline
WT-Control	WT- Bleo	CIRPko-Control	CIRPko-Bleo
6.285	4.26	5.535	5.7
6.27	10.845	6.375	8.01
3.96	8.325	7.29	8.805
5.835	14.88	6.99	6.12
4.59	9.135	6.57	2.535
3.48	12.795	6.87	7.2
2.655	8.055	5.205	4.65
4.665	5.76	5.16	3.42
3.15		4.26	5.715
3.645		2.625	2.97
Two-way ANOVA	Ordinary
Alpha	0.05
Source of Variation	% of total variation	P value	P value summary	Significant?
Interaction	21.35	0.0013	**	Yes
Row Factor	5.425	0.0861	ns	No
Column Factor	18.44	0.0025	**	Yes
ANOVA table	SS (Type III)	DF	MS	F (DFn, DFd)	P value
Interaction	58.33	1	58.33	F (1, 34) = 12.30	P=0.0013
Row Factor	14.82	1	14.82	F (1, 34) = 3.125	P=0.0861
Column Factor	50.39	1	50.39	F (1, 34) = 10.62	P=0.0025
Residual	161.3	34	4.743
Difference between column means
Predicted (LS) mean of PBS	5.071
Predicted (LS) mean of Bleomycin	7.385
Difference between predicted means	-2.314
SE of difference	0.7099
95% CI of difference	-3.757 to -0.8712
Difference between row means
Predicted (LS) mean of WT	6.855
Predicted (LS) mean of CIRPko	5.6
Difference between predicted means	1.255
SE of difference	0.7099
95% CI of difference	-0.1878 to 2.698
Interaction CI
Mean diff, A1 - B1	-4.803
Mean diff, A2 - B2	0.1755
(A1 -B1) - (A2 - B2)	-4.979
95% CI of difference	-7.864 to -2.093
(B1 - A1) - (B2 - A2)	4.979
95% CI of difference	2.093 to 7.864
Tukey's multiple comparisons test	Mean Diff.	95.00% CI of diff.	Significant?	Summary	Adjusted P Value		Test details	Mean 1	Mean 2
WT:PBS vs. WT:Bleomycin	-4.803	-7.594 to -2.013	Yes	***	0.0003		WT:PBS vs. WT:Bleomycin	4.454	9.257
WT:PBS vs. CIRPko:PBS	-1.235	-3.865 to 1.396	No	ns	0.5894		WT:PBS vs. CIRPko:PBS	4.454	5.688
WT:PBS vs. CIRPko:Bleomycin	-1.059	-3.690 to 1.572	No	ns	0.6996		WT:PBS vs. CIRPko:Bleomycin	4.454	5.513
WT:Bleomycin vs. CIRPko:PBS	3.569	0.7787 to 6.359	Yes	**	0.0078		WT:Bleomycin vs. CIRPko:PBS	9.257	5.688
WT:Bleomycin vs. CIRPko:Bleomycin	3.744	0.9542 to 6.535	Yes	**	0.0049		WT:Bleomycin vs. CIRPko:Bleomycin	9.257	5.513
CIRPko:PBS vs. CIRPko:Bleomycin	0.1755	-2.455 to 2.806	No	ns	0.9979		CIRPko:PBS vs. CIRPko:Bleomycin	5.688	5.513
