# Supplementary material for: The role of eCIRP in bleomycin-induced pulmonary fibrosis in mice
Source: PLoS One. 2022 Apr 4;17(4):e0266163. doi: 10.1371/journal.pone.0266163 (PMC8979429; doi:10.1371/journal.pone.0266163)
Supplement: S3 Table — This table contains the data and statistical analysis used in Fig 3. (XLSX) [file pone.0266163.s003.xlsx]

## Sheet: Figure 3
Figure 3
PAT/PET
WT-Control	WT- Bleo	CIRPko-Control	CIRPko-Bleo
0.312669	0.184225	0.263158	0.243416
0.288717	0.237593	0.237702	0.300156
0.305579	0.168795	0.339878	0.28231
0.314525	0.172348	0.308198	0.270523
0.31059	0.247756	0.258953	0.240691
	0.208843		0.26576
	0.228335		0.237695
			0.300806
			0.259498
			0.278129
Two-way ANOVA	Ordinary
Alpha	0.05
Source of Variation	% of total variation	P value	P value summary	Significant?
Interaction	22.18	0.0009	***	Yes
Row Factor	3.943	0.1232	ns	No
Column Factor	38.56	<0.0001	****	Yes
ANOVA table	SS (Type III)	DF	MS	F (DFn, DFd)	P value
Interaction	0.01148	1	0.01148	F (1, 23) = 14.41	P=0.0009
Row Factor	0.00204	1	0.00204	F (1, 23) = 2.561	P=0.1232
Column Factor	0.01995	1	0.01995	F (1, 23) = 25.04	P<0.0001
Residual	0.01832	23	0.0007967
Difference between column means
Predicted (LS) mean of PBS	0.294
Predicted (LS) mean of Bleomycin	0.2374
Difference between predicted means	0.05663
SE of difference	0.01132
95% CI of difference	0.03322 to 0.08003
Difference between row means
Predicted (LS) mean of wt	0.2566
Predicted (LS) mean of cirpko	0.2747
Difference between predicted means	-0.01811
SE of difference	0.01132
95% CI of difference	-0.04152 to 0.005299
Interaction CI
Mean diff, A1 - B1	0.09957
Mean diff, A2 - B2	0.01368
(A1 -B1) - (A2 - B2)	0.08589
95% CI of difference	0.03908 to 0.1327
(B1 - A1) - (B2 - A2)	-0.08589
95% CI of difference	-0.1327 to -0.03908
Tukey's multiple comparisons test	Mean Diff.	95.00% CI of diff.	Significant?	Summary	Adjusted P Value			Test details	Mean 1	Mean 2
WT pbs vs. WT bleo	0.09957	0.05384 to 0.1453	Yes	****	<0.0001
WT pbs vs. CIRPko-PBS	0.02484	-0.02456 to 0.07424	No	ns	0.5171			wt:PBS vs. wt:Bleomycin	0.3064	0.2068
WT pbs vs. CIRPko-bleo	0.03852	-0.004265 to 0.08130	No	ns	0.088			wt:PBS vs. cirpko:PBS	0.3064	0.2816
WT bleo vs. CIRPko-PBS	-0.07474	-0.1205 to -0.02900	Yes	***	0.0008			wt:PBS vs. cirpko:Bleomycin	0.3064	0.2679
WT bleo vs. CIRPko-bleo	-0.06106	-0.09955 to -0.02256	Yes	**	0.0011			wt:Bleomycin vs. cirpko:PBS	0.2068	0.2816
CIRPko-PBS vs. CIRPko-bleo	0.01368	-0.02910 to 0.05646	No	ns	0.8127			wt:Bleomycin vs. cirpko:Bleomycin	0.2068	0.2679
								cirpko:PBS vs. cirpko:Bleomycin	0.2816	0.2679
Fibrosis Score
WT-Control	WT- Bleo	CIRPko-Control	CIRPko-Bleo
2	7	3	4.75
2	6.75	1	5
1.5	6	2	5
1	7	3	4
1	5.5	2	3
1.75	6.25	2.25	3
1	6.5	1	4.25
0.5	6	2.75	3
0		2	3.37
0		4	5
Two-way ANOVA	Ordinary
Alpha	0.05
Source of Variation	% of total variation	P value	P value summary	Significant?
Interaction	18.4	<0.0001	****	Yes
Row Factor	1.796	0.04	*	Yes
Column Factor	71.78	<0.0001	****	Yes
ANOVA table	SS (Type III)	DF	MS	F (DFn, DFd)	P value
Interaction	29.87	1	29.87	F (1, 34) = 46.72	P<0.0001
Row Factor	2.915	1	2.915	F (1, 34) = 4.559	P=0.0400
Column Factor	116.5	1	116.5	F (1, 34) = 182.2	P<0.0001
Residual	21.74	34	0.6394
Difference between column means
Predicted (LS) mean of PBS	1.688
Predicted (LS) mean of Bleomycin	5.206
Difference between predicted means	-3.519
SE of difference	0.2606
95% CI of difference	-4.048 to -2.989
Difference between row means
Predicted (LS) mean of WT	3.725
Predicted (LS) mean of CIRPko	3.169
Difference between predicted means	0.5565
SE of difference	0.2606
95% CI of difference	0.02681 to 1.086
Interaction CI
Mean diff, A1 - B1	-5.3
Mean diff, A2 - B2	-1.737
(A1 -B1) - (A2 - B2)	-3.563
95% CI of difference	-4.622 to -2.504
(B1 - A1) - (B2 - A2)	3.563
95% CI of difference	2.504 to 4.622
								Test details	Mean 1	Mean 2
Tukey's multiple comparisons test	Mean Diff.	95.00% CI of diff.	Significant?	Summary	Adjusted P Value						fold change
								WT:PBS vs. WT:Bleomycin	1.075	6.375	5.93023
WT:PBS vs. WT:Bleomycin	-5.3	-6.324 to -4.276	Yes	****	<0.0001			WT:PBS vs. CIRPko:PBS	1.075	2.3	2.13953
WT:PBS vs. CIRPko:PBS	-1.225	-2.191 to -0.2592	Yes	**	0.0084			WT:PBS vs. CIRPko:Bleomycin	1.075	4.037	3.75535
WT:PBS vs. CIRPko:Bleomycin	-2.962	-3.928 to -1.996	Yes	****	<0.0001			WT:Bleomycin vs. CIRPko:PBS	6.375	2.3	0.360784
WT:Bleomycin vs. CIRPko:PBS	4.075	3.051 to 5.099	Yes	****	<0.0001			WT:Bleomycin vs. CIRPko:Bleomycin	6.375	4.037	0.633255
WT:Bleomycin vs. CIRPko:Bleomycin	2.338	1.314 to 3.362	Yes	****	<0.0001			CIRPko:PBS vs. CIRPko:Bleomycin	2.3	4.037	1.75522
CIRPko:PBS vs. CIRPko:Bleomycin	-1.737	-2.703 to -0.7712	Yes	***	0.0001
