# Supplementary material for: The role of eCIRP in bleomycin-induced pulmonary fibrosis in mice
Source: PLoS One. 2022 Apr 4;17(4):e0266163. doi: 10.1371/journal.pone.0266163 (PMC8979429; doi:10.1371/journal.pone.0266163)
Supplement: S4 Table — This table contains the data and statistical analysis used in Fig 4. (XLSX) [file pone.0266163.s004.xlsx]

## Sheet: Figure 4
Figure 4
a-SMA
Control	Bleomycin	Bleomycin+C23
2.5074	46.5309	0.144901
0.225588	11.7004	1.20029
3.22978	9.36858	0.359774
1.19822	3.0373	2.83682
5.58592	62.2275	0.247083
	30.0692
Data sets analyzed	A-C
ANOVA summary
F	5.687
P value	0.0168
P value summary	*
Significant diff. among means (P < 0.05)?	Yes
R square	0.4666
Brown-Forsythe test
F (DFn, DFd)	9.858 (2, 13)
P value	0.0025
P value summary	**
Are SDs significantly different (P < 0.05)?	Yes
Bartlett's test
Bartlett's statistic (corrected)	28.46
P value	<0.0001
P value summary	****
Are SDs significantly different (P < 0.05)?	Yes
ANOVA table	SS	DF	MS	F (DFn, DFd)	P value
Treatment (between columns)	2426	2	1213	F (2, 13) = 5.687	P=0.0168
Residual (within columns)	2773	13	213.3
Total	5199	15
Data summary
Number of treatments (columns)	3
Number of values (total)	16
Tukey's multiple comparisons test	Mean Diff.	95.00% CI of diff.	Significant?	Summary	Adjusted P Value			Test details	Mean 1	Mean 2
Control vs. Bleomycin	-24.61	-47.96 to -1.255	Yes	*	0.0386			Control vs. Bleomycin	2.549	27.16
Control vs. Bleomycin+C23	1.592	-22.80 to 25.98	No	ns	0.9838			Control vs. Bleomycin+C23	2.549	0.9578
Bleomycin vs. Bleomycin+C23	26.2	2.847 to 49.55	Yes	*	0.0277			Bleomycin vs. Bleomycin+C23	27.16	0.9578
Col1a1
Control	Bleomycin	Bleomycin+C23
6.25747	277.244	2.22239
2.78205	430.581	1.58396
0.701553	93.378	14.3658
0.708423	195.187	5.5529
	32.4691	0.682647
	103.326
ANOVA summary
F	6.876
P value	0.0102
P value summary	*
Significant diff. among means (P < 0.05)?	Yes
R square	0.534
Brown-Forsythe test
F (DFn, DFd)	6.327 (2, 12)
P value	0.0133
P value summary	*
Are SDs significantly different (P < 0.05)?	Yes
Bartlett's test
Bartlett's statistic (corrected)	35.59
P value	<0.0001
P value summary	****
Are SDs significantly different (P < 0.05)?	Yes
ANOVA table	SS	DF	MS	F (DFn, DFd)	P value
Treatment (between columns)	122988	2	61494	F (2, 12) = 6.876	P=0.0102
Residual (within columns)	107318	12	8943
Total	230306	14
Data summary
Number of treatments (columns)	3
Number of values (total)	15
Tukey's multiple comparisons test	Mean Diff.	95.00% CI of diff.	Significant?	Summary	Adjusted P Value			Test details	Mean 1	Mean 2
Control vs. Bleomycin	-186.1	-348.9 to -23.23	Yes	*	0.0254			Control vs. Bleomycin	2.612	188.7
Control vs. Bleomycin+C23	-2.269	-171.5 to 167.0	No	ns	0.9993			Control vs. Bleomycin+C23	2.612	4.882
Bleomycin vs. Bleomycin+C23	183.8	31.04 to 336.6	Yes	*	0.019			Bleomycin vs. Bleomycin+C23	188.7	4.882
Col3a1
Control	Bleomycin	Bleomycin+C23
1.68331	7.57499	0.555479
0.067931	3.44563	3.96475
1.61686	6.97043	2.7382
0.549822	4.36752	2.16663
1.79919	2.66429	1.31813
	4.26776	0.780687
		2.78191
		2.18985
ANOVA summary
F	11.42
P value	0.0008
P value summary	***
Significant diff. among means (P < 0.05)?	Yes
R square	0.588
Brown-Forsythe test
F (DFn, DFd)	1.188 (2, 16)
P value	0.3303
P value summary	ns
Are SDs significantly different (P < 0.05)?	No
Bartlett's test
Bartlett's statistic (corrected)	3.544
P value	0.17
P value summary	ns
Are SDs significantly different (P < 0.05)?	No
ANOVA table	SS	DF	MS	F (DFn, DFd)	P value
Treatment (between columns)	43.93	2	21.97	F (2, 16) = 11.42	P=0.0008
Residual (within columns)	30.78	16	1.924
Total	74.71	18
Data summary
Number of treatments (columns)	3
Number of values (total)	19
Tukey's multiple comparisons test	Mean Diff.	95.00% CI of diff.	Significant?	Summary	Adjusted P Value			Test details	Mean 1	Mean 2
WT Control vs. WT Bleomycin	-3.738	-5.905 to -1.571	Yes	**	0.0011			WT Control vs. WT Bleomycin	1.143	4.882
WT Control vs. WT Bleomycin+C23	-0.9185	-2.959 to 1.122	No	ns	0.4919			WT Control vs. WT Bleomycin+C23	1.143	2.062
WT Bleomycin vs. WT Bleomycin+C23	2.82	0.8870 to 4.753	Yes	**	0.0046			WT Bleomycin vs. WT Bleomycin+C23	4.882	2.062
Hydroxyproline
Control	Bleomycin	Bleomycin+C23
6.285	4.26	3.54
6.27	10.845	2.82
3.96	8.325	5.73
5.835	14.88	5.28
4.59	9.135	3.15
3.48	12.795	4.5
2.655	8.055	3.06
4.665	5.76	4.71
3.15		5.04
3.645
ANOVA summary
F	14.79
P value	<0.0001
P value summary	****
Significant diff. among means (P < 0.05)?	Yes
R square	0.5521
Brown-Forsythe test
F (DFn, DFd)	4.845 (2, 24)
P value	0.0171
P value summary	*
Are SDs significantly different (P < 0.05)?	Yes
Bartlett's test
Bartlett's statistic (corrected)	12.41
P value	0.002
P value summary	**
Are SDs significantly different (P < 0.05)?	Yes
ANOVA table	SS	DF	MS	F (DFn, DFd)	P value
Treatment (between columns)	136.7	2	68.34	F (2, 24) = 14.79	P<0.0001
Residual (within columns)	110.9	24	4.621
Total	247.6	26
Data summary
Number of treatments (columns)	3
Number of values (total)	27
Tukey's multiple comparisons test	Mean Diff.	95.00% CI of diff.	Significant?	Summary	Adjusted P Value			Test details	Mean 1	Mean 2
Control vs. Bleomycin	-4.803	-7.350 to -2.257	Yes	***	0.0002			Control vs. Bleomycin	4.454	9.257
Control vs. Bleomycin+C23	0.2502	-2.216 to 2.717	No	ns	0.9653			Control vs. Bleomycin+C23	4.454	4.203
Bleomycin vs. Bleomycin+C23	5.054	2.445 to 7.662	Yes	***	0.0002			Bleomycin vs. Bleomycin+C23	9.257	4.203
