# Supplementary material for: The role of eCIRP in bleomycin-induced pulmonary fibrosis in mice
Source: PLoS One. 2022 Apr 4;17(4):e0266163. doi: 10.1371/journal.pone.0266163 (PMC8979429; doi:10.1371/journal.pone.0266163)
Supplement: S5 Table — This table contains the data and statistical analysis used in Fig 5. (XLSX) [file pone.0266163.s005.xlsx]

## Sheet: Figure 5
Figure 5
PAT/PET
Control	Bleomycin	Bleomycin+C23
0.312669	0.184225	0.282123
0.288717	0.237593	0.300633
0.305579	0.168795	0.265306
0.314525	0.172348	0.322397
0.31059	0.247756	0.332278
	0.208843
	0.228335
ANOVA summary
F	27.71
P value	<0.0001
P value summary	****
Significant diff. among means (P < 0.05)?	Yes
R square	0.7983
Brown-Forsythe test
F (DFn, DFd)	3.816 (2, 14)
P value	0.0476
P value summary	*
Are SDs significantly different (P < 0.05)?	Yes
Bartlett's test
Bartlett's statistic (corrected)	4.197
P value	0.1227
P value summary	ns
Are SDs significantly different (P < 0.05)?	No
ANOVA table	SS	DF	MS	F (DFn, DFd)	P value
Treatment (between columns)	0.03854	2	0.01927	F (2, 14) = 27.71	P<0.0001
Residual (within columns)	0.009736	14	0.0006955
Total	0.04828	16
Data summary
Number of treatments (columns)	3
Number of values (total)	17
Tukey's multiple comparisons test	Mean Diff.	95.00% CI of diff.	Significant?	Summary	Adjusted P Value		Test details	Mean 1	Mean 2
WT pbs vs. WT bleo	0.09957	0.05916 to 0.1400	Yes	****	<0.0001		WT pbs vs. WT bleo	0.3064	0.2068
WT pbs vs. BCL	0.005869	-0.03778 to 0.04952	No	ns	0.9343		WT pbs vs. BCL	0.3064	0.3005
WT bleo vs. BCL	-0.09371	-0.1341 to -0.05329	Yes	****	<0.0001		WT bleo vs. BCL	0.2068	0.3005
Fibrosis Score
Control	Bleomycin	Bleomycin+C23
2	7	5
2	6.75	4
1.5	6	4
1	7	3
1	5.5	3.75
1.75	6.25	3
1	6.5	4.25
0.5	6	3.25
0		3
0
ANOVA summary
F	138.5
P value	<0.0001
P value summary	****
Significant diff. among means (P < 0.05)?	Yes
R square	0.9203
Brown-Forsythe test
F (DFn, DFd)	0.3411 (2, 24)
P value	0.7144
P value summary	ns
Are SDs significantly different (P < 0.05)?	No
Bartlett's test
Bartlett's statistic (corrected)	0.8135
P value	0.6658
P value summary	ns
Are SDs significantly different (P < 0.05)?	No
ANOVA table	SS	DF	MS	F (DFn, DFd)	P value
Treatment (between columns)	125.3	2	62.63	F (2, 24) = 138.5	P<0.0001
Residual (within columns)	10.85	24	0.4522
Total	136.1	26
Data summary
Number of treatments (columns)	3
Number of values (total)	27
Tukey's multiple comparisons test	Mean Diff.	95.00% CI of diff.	Significant?	Summary	Adjusted P Value		Test details	Mean 1	Mean 2	fold change
WT pbs vs. WT bleo	-5.3	-6.097 to -4.503	Yes	****	<0.0001		WT pbs vs. WT bleo	1.075	6.375	5.93023
WT pbs vs. BCL	-2.619	-3.391 to -1.848	Yes	****	<0.0001		WT pbs vs. BCL	1.075	3.694	3.43628
WT bleo vs. BCL	2.681	1.865 to 3.497	Yes	****	<0.0001		WT bleo vs. BCL	6.375	3.694	0.579451
